# Supplementary material for: Metabolic Profiling for Unveiling Mechanisms of Kushenol F against Imiquimod-Induced Psoriasis with UHPLC/MS Analysis
Source: Molecules. 2024 May 21;29(11):2410. doi: 10.3390/molecules29112410 (PMC11173924; doi:10.3390/molecules29112410)
Supplement: Supplementary file 1 [file molecules-29-02410-s001.zip]

Archive with 1 entries (1 files):
- molecules-2943100-supplementary.pdf
